# Supplementary material for: Salmon gut microbiota correlates with disease infection status: potential for monitoring health in farmed animals
Source: Anim Microbiome. 2021 Apr 20;3:30. doi: 10.1186/s42523-021-00096-2 (PMC8056536; doi:10.1186/s42523-021-00096-2)
Supplement: Supplementary file 2 — Additional file 2. Metadata file. File containing all the metadata associated with the samples. [file 42523_2021_96_MOESM2_ESM.csv]

	26CH	28CS	25MH	13MS	76CH	70CS	51MH	48MS	34MS	08MS	12MS	15CS	39MS	04CS	22CS	01MS	69MS	34CS	57MH	70MS	44CH	41MS	66CS	62MS	39CS	22MS	72CH	72MH	41CS	08CS	58MH	43CH	73CS	28MS	44MH	01CS	53MS	15MS	77MS	79CH	04MS	62CS	25CH	69CS	50MH	55CH	78MH	56MH	49CS
Sample	26C	28C	25M	13M	76C	70C	51M	48M	34M	08M	12M	15C	39M	04C	22C	01M	69M	34C	57M	70M	44C	41M	66C	62M	39C	22M	72C	72M	41C	08C	58M	43C	73C	28M	44M	01C	53M	15M	77M	79C	04M	62C	25C	69C	50M	55C	78M	56M	49C
Groups	CHB	CSB	MHB	MSB	CHA	CSA	MHA	MSA	MSB	MSB	MSB	CSB	MSB	CSB	CSB	MSB	MSA	CSB	MHA	MSA	CHA	MSA	CSA	MSA	CSB	MSB	CHA	MHA	CSA	CSB	MHA	CHA	CSA	MSB	MHA	CSB	MSA	MSB	MSA	CHA	MSB	CSA	CHB	CSA	MHA	CHA	MHA	MHA	CSA
Tanks	8B	9B	8B	5B	11A	9A	5A	3A	10B	4B	5B	6B	11B	3B	8B	1B	9A	10B	7A	9A	3A	1A	9A	8A	11B	8B	10A	10A	1A	4B	7A	1A	10A	9B	3A	1B	5A	6B	11A	11A	3B	8A	8B	9A	4A	6A	11A	6A	4A
Tissue_type	C	C	M	M	C	C	M	M	M	M	M	C	M	C	C	M	M	C	M	M	C	M	C	M	C	M	C	M	C	C	M	C	C	M	M	C	M	M	M	C	M	C	C	C	M	C	M	M	C
Health_status	H	S	H	S	H	S	H	S	S	S	S	S	S	S	S	S	S	S	H	S	H	S	S	S	S	S	H	H	S	S	H	H	S	S	H	S	S	S	S	H	S	S	H	S	H	H	H	H	S
Treatment	B	B	B	B	A	A	A	A	B	B	B	B	B	B	B	B	A	B	A	A	A	A	A	A	B	B	A	A	A	B	A	A	A	B	A	B	A	B	A	A	B	A	B	A	A	A	A	A	A
Weight	197.8	201.6	224.4	197.2	199	239	206	162	189.6	161.1	224.2	175.8	149	200	196.4	192.3	178	189.6	182	239	188	177	177	235	149	196.4	202	202	177	161.1	224	158	173	201.6	188	192.3	183	175.8	215	180	200	235	224.4	178	181	237	253	200	183
K_Factor	1.236017629	1.095667418	1.140070111	1.071754042	1.057324186	1.065738306	1.158632478	1.115181447	1.243034809	1.165364583	1.246613238	1.195420276	1.051332695	1.164584157	1.079628245	1.187456532	1.048626026	1.243034809	1.084804535	1.065738306	1.094709108	1.067462741	0.984168346	1.129977461	1.051332695	1.079628245	0.971299775	0.971299775	1.067462741	1.165364583	1.077084899	0.975653313	1.019170239	1.095667418	1.094709108	1.187456532	1.130028837	1.195420276	1.022612775	0.894470029	1.164584157	1.129977461	1.140070111	1.048626026	1.117678795	1.217563179	1.092913879	1.050742289	1.130028837
[truncated: 107 more columns]
