# Supplementary material for: Salmon gut microbiota correlates with disease infection status: potential for monitoring health in farmed animals
Source: Anim Microbiome. 2021 Apr 20;3:30. doi: 10.1186/s42523-021-00096-2 (PMC8056536; doi:10.1186/s42523-021-00096-2)
Supplement: Supplementary file 4 — Additional file 4. PCR info file. File containing the information on the number of PCR cycles and dilution used for each sample. [file 42523_2021_96_MOESM4_ESM.csv]

Sample	Number of PCR cycles	Dilution
4C	30	01:01
56C	30	01:01
38C	30	01:01
30C	30	01:01
70C	30	01:01
22C	30	01:01
27C	30	01:01
47C	30	01:01
50C	30	01:01
65C	30	01:01
69C	30	01:01
1C	30	01:01
15C	30	01:01
39C	30	01:01
54C	30	01:01
73C	30	01:01
76C	30	01:01
3C	30	01:01
17C	30	01:01
19C	30	01:01
25C	30	01:01
28C	30	01:01
37C	30	01:01
42C	30	01:01
53C	30	01:01
78C	30	01:01
75C	30	01:01
6C	30	01:01
11C	30	01:01
16C	30	01:01
23C	30	01:01
26C	30	01:01
49C	30	01:01
64C	30	01:01
5C	30	01:01
9C	30	01:01
10C	30	01:01
20C	30	01:01
31C	30	01:01
34C	30	01:01
41C	30	01:01
48C	30	01:01
66C	30	01:01
72C	30	01:01
77C	30	01:01
18C	35	01:01
52C	35	01:01
43C	35	01:01
13C	35	01:01
8C	35	01:01
29C	35	01:01
32C	35	01:01
35C	35	01:01
44C	35	01:01
59C	35	01:01
62C	35	01:01
67C	35	01:01
80C	35	01:01
7C	35	01:01
46C	35	01:01
57C	35	01:01
61C	35	01:01
63C	35	01:01
2C	35	01:01
29C	35	01:01
33C	35	01:01
36C	35	01:01
40C	35	01:01
45C	35	01:01
51C	35	01:01
58C	35	01:01
60C	35	01:01
68C	35	01:01
71C	35	01:01
74C	35	01:01
79C	35	01:01
12C	35	01:01
14C	35	01:01
24C	35	01:01
55C	35	01:01
1M	35	01:01
3M	35	01:01
12M	35	01:01
25M	35	01:01
28M	35	01:01
41M	35	01:01
4M	35	01:01
8M	35	01:01
15M	35	01:01
23M	35	01:01
39M	35	01:01
22M	35	01:01
34M	35	01:01
50M	35	01:01
69M	35	01:01
7M	40	01:01
16M	40	01:01
20M	40	01:01
33M	40	01:01
37M	40	01:01
44M	40	01:01
49M	40	01:01
51M	40	01:01
58M	40	01:01
63M	40	01:01
66M	40	01:01
72M	40	01:01
74M	40	01:01
80M	40	01:01
11M	40	01:01
19M	40	01:01
27M	40	01:01
30M	40	01:01
35M	40	01:01
40M	40	01:01
45M	40	01:01
47M	40	01:01
52M	40	01:01
56M	40	01:01
60M	40	01:01
65M	40	01:01
68M	40	01:01
75M	40	01:01
78M	40	01:01
2M	40	01:01
6M	40	01:01
10M	40	01:01
14M	40	01:01
18M	40	01:01
26M	40	01:01
31M	40	01:01
38M	40	01:01
43M	40	01:01
46M	40	01:01
54M	40	01:10
57M	40	01:01
61M	40	01:10
64M	40	01:10
71M	40	01:01
76M	40	01:10
5M	40	01:01
9M	40	01:01
13M	40	01:01
17M	40	01:10
21M	40	01:10
24M	40	01:01
29M	40	01:01
32M	40	01:01
36M	40	01:01
42M	40	01:01
48M	40	01:01
53M	40	01:01
55M	40	01:01
59M	40	01:10
62M	40	01:01
67M	40	01:01
70M	40	01:01
73M	40	01:01
77M	40	01:01
79M	40	01:10
