# Supplementary material for: Salmon gut microbiota correlates with disease infection status: potential for monitoring health in farmed animals
Source: Anim Microbiome. 2021 Apr 20;3:30. doi: 10.1186/s42523-021-00096-2 (PMC8056536; doi:10.1186/s42523-021-00096-2)
Supplement: Supplementary file 5 — Additional file 5. qPCR Ct values file. File containing the qPCR Ct value for each sample. [file 42523_2021_96_MOESM5_ESM.csv]

	Well Name	Ct (dR)
X01M	01M	22.57
X33M	33M	32.85
X66M	66M	36.36
X19M	19M	29.70
X47M	47M	33.27
X02M	02M	33.51
X34M	34M	19.10
X03M	03M	23.54
X37M	37M	29.18
X72M	72M	32.94
X23M	23M	24.23
X52M	52M	30.43
X06M	06M	35.27
X38M	38M	28.21
X69M	69M	23.43
X24M	24M	33.77
X07M	07M	36.18
X41M	41M	25.46
X27M	27M	28.40
X56M	56M	31.92
X10M	10M	31.29
X43M	43M	28.82
X71M	71M	33.79
X29M	29M	29.21
X62M	62M	31.10
X12M	12M	25.56
X80M	80M	34.93
X30M	30M	31.69
X60M	60M	27.97
X14M	14M	34.00
X46M	46M	38.67
X32M	32M	33.24
X67M	67M	32.24
X16M	16M	33.74
X49M	49M	26.01
X04M	04M	24.04
X65M	65M	26.97
X18M	18M	35.62
X50M	50M	23.93
X05M	05M	34.89
X36M	36M	35.16
X20M	20M	30.54
X51M	51M	34.14
X08M	08M	25.89
X39M	39M	22.90
X22M	22M	20.17
X09M	09M	29.25
X42M	42M	29.88
X25M	25M	24.63
X58M	58M	26.87
X11M	11M	29.39
X40M	40M	29.08
X26M	26M	29.75
X57M	57M	27.24
X13M	13M	24.16
X48M	48M	28.03
X77M	77M	27.87
X28M	28M	20.68
X15M	15M	23.07
X31M	31M	30.80
X04C	04C	18.10
X13C	13C	24.38
X08C	08C	26.25
X59C	59C	28.32
X18C	18C	24.91
X22C	22C	16.18
X15C	15C	18.58
X62C	62C	24.71
X52C	52C	25.23
X27C	27C	23.25
X67C	67C	26.99
X56C	56C	21.53
X47C	47C	24.12
X32C	32C	26.11
X73C	73C	22.85
X38C	38C	23.57
X50C	50C	23.80
X35C	35C	24.87
X76C	76C	21.68
X43C	43C	27.35
X65C	65C	20.98
X39C	39C	22.48
X80C	80C	29.40
X30C	30C	23.94
X69C	69C	23.03
X44C	44C	27.98
X70C	70C	18.86
X01C	01C	19.77
X54C	54C	21.07
X17C	17C	22.85
X57C	57C	25.60
X16C	16C	23.53
X49C	49C	19.86
X79C	79C	24.47
X31C	31C	22.87
X19C	19C	23.65
X61C	61C	26.29
X23C	23C	19.30
X51C	51C	28.18
X05C	05C	23.13
X34C	34C	18.50
X25C	25C	22.23
X78C	78C	21.76
X26C	26C	22.65
X58C	58C	24.96
X09C	09C	22.60
X41C	41C	21.83
X28C	28C	18.61
X75C	75C	21.34
X29C	29C	26.71
X60C	60C	26.07
X10C	10C	23.46
X48C	48C	22.58
X37C	37C	22.89
X63C	63C	26.92
X33C	33C	31.20
X64C	64C	21.76
X12C	12C	24.77
X55C	55C	25.35
X42C	42C	19.62
X02C	02C	29.82
X36C	36C	28.05
X68C	68C	26.10
X14C	14C	26.11
X66C	66C	23.33
X03C	03C	18.64
X46C	46C	27.92
X06C	06C	22.59
X40C	40C	24.99
X71C	71C	25.68
X20C	20C	22.78
X72C	72C	21.47
X07C	07C	28.87
X53C	53C	22.24
X11C	11C	21.69
X45C	45C	28.23
X74C	74C	25.92
X24C	24C	25.63
X77C	77C	23.29
