# Supplementary material for: Salmon gut microbiota correlates with disease infection status: potential for monitoring health in farmed animals
Source: Anim Microbiome. 2021 Apr 20;3:30. doi: 10.1186/s42523-021-00096-2 (PMC8056536; doi:10.1186/s42523-021-00096-2)
Supplement: Supplementary file 8 — Additional file 8. Samples alpha diversity. [file 42523_2021_96_MOESM8_ESM.csv]

	Sample	Group	Richness	Shannon index
1	X26CH	CHB	1	1
2	X28CS	CSB	2	1.016093874
3	X25MH	MHB	2	1.037359682
4	X13MS	MSB	2	1.020633414
5	X76CH	CHA	6	1.787823365
6	X70CS	CSA	1	1
7	X51MH	MHA	2	1.002326269
8	X48MS	MSA	6	1.191008133
9	X22CS	CSB	2	1.012941084
10	X34MS	MSB	1	1
11	X08MS	MSB	2	1.00965154
12	X12MS	MSB	3	1.145899401
13	X15CS	CSB	1	1
14	X39MS	MSB	1	1
15	X04CS	CSB	3	1.012282278
16	X70MS	MSA	1	1
17	X01MS	MSB	1	1
18	X69MS	MSA	2	1.002326269
19	X34CS	CSB	1	1
20	X57MH	MHA	1	1
21	X44CH	CHA	3	1.048864238
22	X41MS	MSA	2	1.002326269
23	X66CS	CSA	2	1.201442769
24	X62MS	MSA	8	1.14905605
25	X39CS	CSB	1	1
26	X22MS	MSB	1	1
27	X72CH	CHA	5	1.883936538
28	X72MH	MHA	1	1
29	X08CS	CSB	4	1.040028384
30	X41CS	CSA	2	1.197763854
31	X58MH	MHA	2	1.004309731
32	X43CH	CHA	3	1.010283324
33	X73CS	CSA	4	1.993705638
34	X28MS	MSB	1	1
35	X44MH	MHA	1	1
36	X01CS	CSB	1	1
37	X53MS	MSA	3	1.012282278
38	X15MS	MSB	1	1
39	X77MS	MSA	2	1.00965154
40	X79CH	CHA	2	1.033340678
41	X04MS	MSB	4	1.012633197
42	X62CS	CSA	4	2.03290727
43	X25CH	CHB	3	1.660540681
44	X69CS	CSA	2	1.977542121
45	X50MH	MHA	1	1
46	X55CH	CHA	12	2.028258923
47	X78MH	MHA	2	1.055159722
48	X56MH	MHA	2	1.016093874
49	X49CS	CSA	2	1.047697968
50	X23CS	CSB	4	1.504717778
51	X65MS	MSA	2	1.006165419
52	X79MH	MHA	2	1.071835727
53	X23MS	MSB	2	1.00965154
54	X68CH	CHA	2	1.933286841
55	X12CS	CSB	5	1.440257807
56	X02CH	CHB	2	1.582562068
57	X77CS	CSA	2	1.920432944
58	X75CS	CSA	2	1.406716828
59	X76MH	MHA	2	1.006165419
60	X67CH	CHA	11	2.248347464
61	X31MH	MHB	6	1.618115654
62	X53CS	CSA	4	1.686042929
63	X26MH	MHB	2	1.03469027
64	X10CS	CSB	2	1.872799008
65	X59MS	MSA	2	1.051456363
66	X03CS	CSB	1	1
67	X68MH	MHA	1	1
68	X13CS	CSB	4	1.400033886
69	X10MS	MSB	6	1.561891845
70	X64CS	CSA	2	1.042591261
71	X35CH	CHB	3	1.181835229
72	X31CH	CHB	2	1.319081913
73	X60MH	MHA	2	1.122986104
74	X16CS	CSB	2	1.131176592
75	X60CH	CHA	2	1.104079519
76	X32CH	CHB	2	1.071835727
77	X11MH	MHB	3	1.071268042
78	X37CH	CHB	2	1.042591261
79	X52CH	CHA	3	1.020785662
80	X24CH	CHB	2	1.037359682
81	X21CS	CSB	6	1.081494945
82	X74CH	CHA	8	1.035540125
83	X47CH	CHA	2	1.006165419
84	X35MH	MHB	3	1.014002232
85	X45CS	CSA	21	1.842404387
86	X36CH	CHB	6	1.025510794
87	X29CH	CHB	2	1.022105607
88	X11CH	CHB	2	1.006165419
89	X27MH	MHB	2	1.002326269
90	X20MS	MSB	2	1.011316175
91	X40MH	MHB	2	1.006165419
92	X27CH	CHB	1	1
93	X54CH	CHA	1	1
94	X30CH	CHB	1	1
95	X09CH	CHB	1	1
96	X19CS	CSB	3	1.011999945
97	X19MS	MSB	6	1.033944791
98	X18CH	CHB	2	1.002326269
99	X06CH	CHB	1	1
100	X20CS	CSB	1	1
101	X40CH	CHB	3	1.010501342
102	X17CS	CSB	1	1
103	X29MH	MHB	3	1.020980871
104	X61CS	CSA	3	1.006645899
105	X54MH	MHA	1	1
106	X38CS	CSB	1	1
107	X37MH	MHB	5	1.038374871
108	X14CH	CHB	2	1.002326269
109	X09MH	MHB	1	1
110	X38MS	MSB	2	1.00793884
111	X42CS	CSA	1	1
112	X05CH	CHB	1	1
113	X05MH	MHB	10	1.094541213
