# Supplementary material for: Salmon gut microbiota correlates with disease infection status: potential for monitoring health in farmed animals
Source: Anim Microbiome. 2021 Apr 20;3:30. doi: 10.1186/s42523-021-00096-2 (PMC8056536; doi:10.1186/s42523-021-00096-2)
Supplement: Supplementary file 9 — Additional file 9. Table with the p-values for all the mean Ct values comparison. [file 42523_2021_96_MOESM9_ESM.csv]

	CHB	CSB	MHB	MSB	CHA	CSA	MHA	MSA
CHB		0.028026	0.0004534	0.9999726	0.9998756	0.6018089	0.0049053	0.4731739
CSB	0.028026		0	0.0184564	0.0207111	0.9164221	0.0000003	0.0009943
MHB	0.0004534	0		0.0026391	0.0052928	0.0000022	1	0.7545751
MSB	0.9999726	0.0184564	0.0026391		1	0.4541386	0.0170716	0.6767139
CHA	0.9998756	0.0207111	0.0052928	1		0.4410149	0.0273345	0.7445797
CSA	0.6018089	0.9164221	0.0000022	0.4541386	0.4410149		0.0000509	0.0319863
MHA	0.0049053	0.0000003	1	0.0170716	0.0273345	0.0000509		0.8694709
MSA	0.4731739	0.0009943	0.7545751	0.6767139	0.7445797	0.0319863	0.8694709
